# Supplementary material for: Distinct signaling events promote resistance to mitoxantrone and etoposide in pediatric AML: a Children’s Oncology Group report
Source: Oncotarget. 2017 Sep 28;8(52):90037–49. doi: 10.18632/oncotarget.21363 (PMC5685730; doi:10.18632/oncotarget.21363)
Supplement: Supplementary file 2 [file oncotarget-08-90037-s002.xlsx]

## Sheet: Sheet1
Supplementary Table 1: Clinical characteristics associated with primary pediatric AML patient samples used for this study
	Sample ID1	Age at diagnosis (years)	Gender	Presenting WBC	Study and arm	Disease Status	Cytogenetics	Mutations2	Bone Marrow Transplant on study
				(103/µL)
1	A15908/11	16.25	Male	248	AAML03P1	Death	Unknown	No	No
2	A16161	1.23	Male	237	AAML03P1	Death	t(X;11)(q13;p15.1)	No	No
3	A16245/6	11.64	Female	8.6	AAML03P1	Death	8	No	No
4	A16284	3.05	Male	13.3	AAML03P1	Remission	inv(16)	No	Yes
5	A16318	9.69	Male	37.8	AAML03P1	Remission	Normal	NPM1	No
6	A16458	10.74	Male	170	AAML03P1	Death	inv(16)	No	No
7	A16488/90	12.21	Male	162	AAML03P1	Remission	inv(16)	Unknown	No
8	A17041	0.2	Male	495	AAML03P1	Death	Unknown	No	No
9	A17241/3	14.21	Male	54	AAML03P1	Remission	inv(16)	No	Yes
10	A17746	17.7	Male	81.5	AAML03P1	Remission	Normal	No	No
11	A17889	16.47	Male	29.6	AAML03P1	Remission	t(8;21)	No	No
12	A17996/8	16.32	Female	134.1	AAML03P1	Remission	t(6;9)	FLT3/ITD (AR 4.49)	No
13	A19223/5	11.15	Male	24.3	AAML03P1	Death	Normal	FLT3/ITD (AR 0.74)	No
14	A19357/9	3.02	Male	101	AAML03P1	Induction failure	t(9;11)/11q23	FLT3/ITD (AR 1.01)	No
15	A19456/8	7.76	Male	162.8	AAML03P1	Death	Normal	FLT3/ITD (AR 0.74)	No
16	A19538	2.25	Female	152.6	AAML03P1	Remission	Normal	CEBPa	Yes
17	A19577	9.22	Male	3.9	AAML03P1	Remission	t(6;9)	FLT3/ITD (AR 0.09)	No
18	A19684	14.6	Male	69.7	AAML03P1	Lost to follow-up	Unknown	No	No
19	A19885	12.04	Male	41	AAML03P1	Death	t(6;9)	FLT3/ITD (AR 5.19)	No
20	A19997	14.64	Male	54.8	AAML03P1	Remission	inv(16)	No	No
21	A20063	17.19	Male	46.5	AAML03P1	Death	t(8;21)	No	No
22	A20532	3.71	Male	252	AAML03P1	Remission	8	FLT3/ITD (AR 0.44)	Yes
23	A20588/9	7.59	Female	78.7	AAML03P1	Death	t(9;11)/11q23	No	No
24	A20778/9	8.66	Female	2.6	AAML03P1	Remission	t(9;11)/11q23	No	No
25	A21188	11.7	Female	122.5	AAML03P1	Death	t(6;11)	No	No
26	A21212	12.41	Male	127	AAML03P1	Remission	inv(16)	No	No
27	A22698	17.78	Female	2.2	AAML0531; Arm A	Remission	Unknown	No	No
28	A22749	15.94	Male	146	AAML0531; Arm B	Relapse	Inv(16)	No	No
29	A22909	22.54	Female	66.1	AAML0531; Arm B	Death	Inv(16)	No	No
30	A22927	13.51	Female	88.1	AAML0531; Arm A	Death	t(6;11)	No	Yes
31	A23022	17.62	Male	62.6	AAML0531; Arm A	Induction failure	Normal	FLT3/ITD (AR 0.34)	No
32	A23209	10.21	Male	22.2	AAML0531; Arm B	Remission	Inv(16) (+)	No	No
33	A23405	15.1	Female	18.5	AAML0531; Arm B	Death	t(6;11)	No	No
34	A23494	10.73	Male	63.9	AAML0531; Arm A	Remission	+21 (2 of 29 only)	CEBPa	Yes
35	A23610	1.69	Male	42	AAML0531; Arm A	Remission	t(20;21), +15	No	No
36	A23775	17.51	Male	5.1	AAML0531; Arm B	Remission	Normal	No	Yes
37	A23862	18.43	Female	20.2	AAML0531; Arm A	Remission	Normal	CEBPa	No
38	A24109	1.22	Female	206.3	AAML0531; Arm A	Relapse	t(11;12), complex	No	No
39	A24207	11.37	Female	111	AAML0531; Arm B	Death	8	FLT3/ITD (AR 0.69)	No
40	A24294	11.52	Male	76.5	AAML0531; Arm A	Death	Inv(16)	FLT3/ITD (AR 0.07)	No
41	A24315	13.84	Female	15.1	AAML0531; Arm A	Remission	t(6;9)	FLT3/ITD (AR 0.48)	Yes
42	A24839	17.89	Female	54.8	AAML0531; Arm A	Death	Inv(16)	FLT3/ITD (AR 0.15)	No
43	A25341	18.95	Male	11.7	AAML0531; Arm A	Death	t(10;11)(p13;q21), complex	No	No
44	A25589	12.34	Male	36.2	AAML0531; Arm B	Death	Normal	NPM1	No
45	A26225	16.79	Male	4.3	AAML0531; Arm A	Remission	t(11;19)	No	No
46	A26360	16.27	Male	2	AAML0531; Arm B	Remission	Normal	No	Yes
47	A29671	9.27	Male	192.9	AAML0531; Arm B	Remission	del(6)(q15q22)	CEBPa	No
48	A29801	8.66	Female	7	AAML0531; Arm B	Remission	Inv(16) (+)	No	No
49	A30176	10.45	Female	160.7	AAML0531; Arm A	Relapse	Inv(16) (+)	No	No
50	A32140	11.62	Male	29.5	AAML0531; Arm A	Remission	Normal	CEBPa	Yes
51	A33532	11.81	Female	72.3	AAML0531; Arm B	Remission	Normal	FLT3/ITD (AR 0.35) and NPM1	Yes
52	A35925	20.69	Female	22.7	AAML0531; Arm B	Death	Inv(16)	No	No
53	A37907	14.75	Female	237.1	AAML0531; Arm A	Relapse	Normal	FLT3/ITD (AR 0.73) and NPM1	Yes
54	A37940	18.13	Male	69.2	AAML0531; Arm B	Induction failure	+8, (+)	FLT3/ITD (AR 0.79)	No
55	A44884	20.38	Male	41.1	AAML0531; Arm A	Death	Normal	FLT3/ITD (AR 0.37) and NPM1	Yes
56	A45364	12.44	Female	31.1	AAML05310; Arm A	Relapse	Inv(16)	No	No
57	A47288	19.49	Male	36.5	AAML0531; Arm B	Relapse	Inv(16) (+)	No	No
58	A47825	7.29	Female	122.2	AAML0531; Arm A	Induction failure	Normal	FLT3/ITD (AR 2.92)	No
59	P401	1.3	Male	405.2		Death	t(10;11), +8	No	No
60	P408	1.55	Male	10.7	AAML1031; Arm B	Death	Normal	FLT3/ITD (AR 0.04)	No
Notes:
1. Samples starting with A were obtained from the Children’s Oncology Group and samples starting with P were obtained locally.
2. All samples were tested for three mutations (NPM1, CEBPa, FLT3/ITD) only. AR: allelic ratio.
3. Patients who underwent SCT on protocol therapy were censored for analysis of EFS.
